# Supplementary material for: Proteomic Analysis of Tears and Conjunctival Cells Collected with Schirmer Strips Using timsTOF Pro: Preanalytical Considerations
Source: Metabolites. 2021 Dec 21;12(1):2. doi: 10.3390/metabo12010002 (PMC8778087; doi:10.3390/metabo12010002)
Supplement: Supplementary file 1 [file metabolites-12-00002-s001.zip]

Archive with 1 entries (1 files):
- metabolites-1479124-supplementary-for-pub.pdf
